# Supplementary material for: Molecular Evolution of Tooth-Related Genes Provides New Insights into Dietary Adaptations of Mammals
Source: J Mol Evol. 2021 Jul 21;89(7):458–71. doi: 10.1007/s00239-021-10017-1 (PMC8318974; doi:10.1007/s00239-021-10017-1)
Supplement: Supplementary file 1 — Supplementary file1 (XLSX 69 kb) [file 239_2021_10017_MOESM1_ESM.xlsx]

## Sheet: Table S1
Table S1 Summary of the 13 Candidate Genes
Genes A	Full name	Chromosome location	Function and disorders/diseases B	Formation stage (and distribution)	Reference
AMELX	X-link Amelogenin	Xp22.2	Amelogenins are involved in biomineralization during tooth enamel development. Comprises approximately 80-90% of total enamel protein, Mutations in this gene cause X-linked amelogenesis imperfecta. Indeed, enamel is present in AMEL-/- mice, but it turns out to severe AI.	Secretory stage (Enamel)	(Girondot and Sire 1998, Gibson, Yuan et al. 2001, Hu, Chun et al. 2007)
AMBN	Ameloblastin	4q13.3	The encoded protein may be important in enamel matrix formation and mineralization. Comprises roughly 5% of enamel protein matrix. A potential function in the adhesion of the ameloblasts. Mutations in this gene may be associated with dentinogenesis imperfect and autosomal dominant amelogenesis imperfect.	Express at the secretory stage, diminishes at the maturation stage (Enamel)	(Fukumoto, Kiba et al. 2004, Fukumoto, Yamada et al. 2009)
ENAM	Enamelin	4q13.3	ENAM, the largest protein in the enamel matrix, comprises only 5% of the total EMPs. And it is a glycosylated, phosphorylated protein. The intact protein is only observed at the mineralization front, suggesting it plays a role in crystal elongation. Diseases associated with ENAM include Amelogenesis Imperfecta, Type Ib and Amelogenesis Imperfecta, Type Ic.	Secretory stage (Enamel)	(Hu and Yamakoshi 2003, Hu, Chun et al. 2007)
AMTN	Amelotin	4q13.3	AMTN is specifically expressed in maturation-stage ameloblasts. It may function at basal lamina during tooth formation, which is a promoter of calcium phosphate mineralization, playing a critical role in the formation of the compact, mineralized, aprismatic enamel surface layer during the maturation stage of amelogenesis.	Maturation stage (Enamel)	(Iwasaki, Bajenova et al. 2005, Gasse, Silvent et al. 2012)
ODAM	Odontogenic, ameloblast-associated	4q13.3	ODAM probably plays a role in odontogenesis, the complex process that results in the initiation and generation of the tooth. May be incorporated in the enamel matrix at the end of mineralization process. It also plays a role in attachment of the junctional epithelium to the tooth surface.	Maturation stage (Enamel, Milk, Saliva)	(Moffatt, Smith et al. 2008, Kawasaki 2013, Fouillen, Neves et al. 2017)
MMP20	Matrix Metalloproteinase 20	11q22.2	MMP20 can degrade AMEL, the major protein component of dental enamel matrix, and thus thought to function in tooth enamel formation. Mutations of MMP20 and KLK4 both cause autosomal recessive AI, a soft characteristics, become a condition that porous enamel containing residual proteins	Throughout the secretory stage and into early maturation stage (Enamel)	(Kim, Simmer et al. 2005, Lu, Papagerakis et al. 2008)
KLK4	Kallikrein Related Peptidase 4	19q13.41	In some tissues its expression is hormonally regulated. After the EMPs formation and incrassation, soon hydrolyzed by two main metalloprotease, MMP20 and KLK4, which increase mineralization and harden the enamel. Diseases associated with KLK4 include Amelogenesis Imperfecta, Type Iia1 and Amelogenesis Imperfecta Hypomaturation Type.	Starting in transition/early maturation and continuing through tooth eruption (Enamel)	(Hart, Hart et al. 2004, Lu, Papagerakis et al. 2008, Kawasaki, Hu et al. 2014)
DSPP	Dentin sialophosphoprotein	4q22.1	The encoded preproprotein is secreted by odontoblasts and proteolytically processed to generate two principal proteins of the dentin extracellular matrix of the tooth, dentin sialoprotein and dentin phosphoprotein. These two protein products may play distinct but related roles in dentin mineralization. Mutations in this gene are associated with dentinogenesis imperfecta and dentin dysplasia.	unknown (Dentin)	(Yamakoshi 2008, Yamakoshi 2011)
COL1A1	Collagen type I alpha 1 chain	17q21.33	Most of the organic material (~85%) in dentin is type I collagen, which serve as a scaffold for mineralization. And mutation in COL1A1 may cause osteogenesis imperfecta and dentinogenesis imperfecta.	unknown (Dentin)	(Pallos, Hart et al. 2001, Yamakoshi 2009, Duan, Liu et al. 2016)
DMP1	Dentin matrix acidic phosphoprotein 1	4q22.1	It is an extracellular matrix protein and a member of the SIBLING family. This protein is critical for proper mineralization of bone and dentin, is present in diverse cells of bone and tooth tissues. The gene structure is conserved in mammals.	unknown (Dentin)	(Toyosawa, Sato et al. 2012)
IBSP	Integrin-binding sialoprotein	4q22.1	It has been reported that the expression of IBSP is strong in osteoblasts but weak in odontoblasts, and that the amount of IBSP is ~10 times more abundant in bone than in dentin. However, approximately equal amounts of IBSP were subsequently detected in these 2 tissues. Diseases associated with IBSP include Chondromalacia and Dentin Dysplasia.	unknown (Dentin and Bone)	(Ganss, Kim et al. 1999, Qin, Brunn et al. 2001, Kawasaki and Weiss 2008, Goldberg, Kulkarni et al. 2011)
MEPE	Matrix extracellular phosphoglycoprotein	4q22.1	The expression of MEPE has been detected in both osteocytes and odontoblasts. It’s component of the extracellular matrix of bone and dentin and regulate bone mineralization. Deficiency of a similar protein in mouse results in increased bone mass. Mice lacking this gene are resistant to aging-related trabecular bone loss.	unknown (Dentin and Bone)	(Kawasaki, Buchanan et al. 2007, Goldberg, Kulkarni et al. 2011)
SPP1	Secreted phosphoprotein 1	4q22.1	The protein encoded by this gene is involved in the attachment of osteoclasts to the mineralized bone matrix. Diseases associated with SPP1 include Malignant Pleural Mesothelioma and Dentin Dysplasia.	unknown (Dentin and Bone)	(Goldberg, Kulkarni et al. 2011)
A Human genes were chosen as the reference. B Summary of gene functions and disorders/diseases are derived from NCBI [https://www.ncbi.nlm.nih.gov/gene/] and GeneCard [http://www.genecards.org/] and some references.

## Sheet: Table S2
Table S2 Likelihood and Omega Values Estimated under Branch Models of the Selective Pressures on Tooth-related Genes
Genes	Model B:		Model A:		2ΔlnL (B vs A)	P value	ω	Model K: Each branch has its own ω
	All branches have one ω and ω=1		All branches have one ω
	np	lnL	np	lnL				np	lnL	2ΔlnL (A vs K)	P value
AMELX	115	-5708.35	116	-5650.76	115.178	0	0.47	229	-5572.01	272.68	<0.001
AMBN	119	-21591.2	120	-21323.8	534.844	0	0.462	237	-21177.9	291.814	<0.001
ENAM	123	-63033.5	124	-62358.6	1349.75	0	0.473	245	-62195.9	325.532	0
AMTN	121	-12764.2	122	-12676.8	174.838	0	0.566	241	-12602.7	148.11	0.042
ODAM	117	-15878.9	118	-15778.5	200.746	0	0.569	233	-15686.5	184.056	<0.001
MMP20	123	-21024.9	124	-19810.4	2428.99	0	0.182	245	-19606.6	407.722	0
KLK4	91	-11069.4	92	-10558.9	1020.86	0	0.21	181	-10498.8	120.248	<0.001
DSPP	109	-57304.8	110	-56337.5	1934.64	0	0.385	217	-56137.3	400.27	0
DMP1	119	-32413.9	120	-31690.9	1445.94	0	0.323	237	-31594.2	193.386	<0.001
COL1A1	115	-48351.8	116	-45469.4	5764.69	0	0.147	229	-45201.4	536.014	0
IBSP	121	-19437.9	122	-18895.7	1084.44	0	0.295	241	-18819.6	152.164	0.022
MEPE	119	-38150.2	120	-37860	580.428	0	0.514	237	-37779.4	161.174	0.004
SPP1	121	-19816.2	122	-19590	452.514	0	0.447	241	-19468.5	242.922	<0.001

## Sheet: Table S3
Table S3 Results for branch-site model analyses on 13 tooth-related genes
Genes	Branch a	Model	-lnL	Model comparison	2ΔlnL	df	P-value	Parameters	Positive site (PP≥80%) b
AMELX	a1	Ma	5116.07					ω0 = 0.11 ω1 = 1.0 ω2 = 999.0	6L 0.989*; 7F 0.932; 121P 0.820
		Ma0	5125.32	Ma vs Ma0	18.4997	1	1.7e-05	ω0 = 0.11 ω1 = 1.0 ω2 = 1.0
	a2	Ma	5122.13					ω0 = 0.105 ω1 = 1.0 ω2 = 24.751	25H 0.988*
		Ma0	5125.09	Ma vs Ma0	5.91254	1	0.015	ω0 = 0.106 ω1 = 1.0 ω2 = 1.0
	a3	Ma	5123.78					ω0 = 0.112 ω1 = 1.0 ω2 = 711.916	142Q 0.853; 144Q 0.819; 148H 0.866; 150M 0.874; 153L 0.826
		Ma0	5127.86	Ma vs Ma0	8.15448	1	0.004	ω0 = 0.111 ω1 = 1.0 ω2 = 1.0
	a4	Ma	5121.54					ω0 = 0.109 ω1 = 1.0 ω2 = 999.0	95V 0.925; 104V 0.904; 152P 0.984*; 166Q 0.998**
		Ma0	5125.83	Ma vs Ma0	8.5819	1	0.003	ω0 = 0.109 ω1 = 1.0 ω2 = 1.0
	a5	Ma	5124.01					ω0 = 0.112 ω1 = 1.0 ω2 = 999.0	119N 0.537; 142Q 0.538; 181P 0.600
		Ma0	5128	Ma vs Ma0	7.99037	1	0.005	ω0 = 0.112 ω1 = 1.0 ω2 = 1.0
	a6	Ma	5125.07					ω0 = 0.11 ω1 = 1.0 ω2 = 30.896	71S 0.603; 144Q 0.864; 156Q 0.662
		Ma0	5127.17	Ma vs Ma0	4.21174	1	0.04	ω0 = 0.107 ω1 = 1.0 ω2 = 1.0
ENAM	b1	Ma	60949.7					ω0 = 0.256 ω1 = 1.0 ω2 = 15.55	78F 0.922; 79G 0.923; 548Q 0.870
		Ma0	60952.5	Ma vs Ma0	5.53441	1	0.019	ω0 = 0.256 ω1 = 1.0 ω2 = 1.0
	b2	Ma	60942.5					ω0 = 0.255 ω1 = 1.0 ω2 = 11.006	128Q 0.824; 193P 0.910; 353F 0.954*; 513G 0.851; 801P 0.910; 890P 0.926; 1004N 0.809
		Ma0	60951.6	Ma vs Ma0	18.061	1	2.14e-05	ω0 = 0.254 ω1 = 1.0 ω2 = 1.0
	b3	Ma	60949.9					ω0 = 0.255 ω1 = 1.0 ω2 = 5.578	74L 0.815; 275G 0.872; 475Y 0.862; 902L 0.888
		Ma0	60952	Ma vs Ma0	4.21225	1	0.04	ω0 = 0.254 ω1 = 1.0 ω2 = 1.0
	b4	Ma	60945.8					ω0 = 0.256 ω1 = 1.0 ω2 = 37.806	116K 0.805; 117R 0.956*; 261N 0.978*
		Ma0	60954.6	Ma vs Ma0	17.5143	1	2.85e-05	ω0 = 0.256 ω1 = 1.0 ω2 = 1.0
	b5	Ma	60952.7					ω0 = 0.257 ω1 = 1.0 ω2 = 3.772	129K 0.842; 704L 0.842;
		Ma0	60954.9	Ma vs Ma0	4.4568	1	0.035	ω0 = 0.256 ω1 = 1.0 ω2 = 1.0
	b6	Ma	60952.4					ω0 = 0.256 ω1 = 1.0 ω2 = 37.806	997N 0.929
		Ma0	60955.5	Ma vs Ma0	6.21896	1	0.013	ω0 = 0.256 ω1 = 1.0 ω2 = 1.0
	b7	Ma	60952.2					ω0 = 0.256 ω1 = 1.0 ω2 = 18.459	58M 0.862; 88F 0.824; 771D 0.821; 1056Q 0.814;
		Ma0	60956.2	Ma vs Ma0	8.15657	1	0.004	ω0 = 0.257 ω1 = 1.0 ω2 = 1.0
AMBN	c1	Ma	20710.2					ω0 = 0.174 ω1 = 1.0 ω2 = 999.0	240G 0.879; 243F 0.970*
		Ma0	20724.4	Ma vs Ma0	28.4245	1	9.74e-08	ω0 = 0.173 ω1 = 1.0 ω2 = 1.0
	c2	Ma	20720					ω0 = 0.171 ω1 = 1.0 ω2 = 999.0	8L 0.987*
		Ma0	20723.6	Ma vs Ma0	7.06834	1	0.009	ω0 = 0.172 ω1 = 1.0 ω2 = 1.0
AMTN	d1	Ma	12106.8					ω0 = 0.282 ω1 = 1.0 ω2 = 999.0	15R 0.962*; 96H 0.951*; 158G 0.999**; 206A 0.968*
		Ma0	12111.4	Ma vs Ma0	9.11205	1	0.003	ω0 = 0.282 ω1 = 1.0 ω2 = 1.0
	d2	Ma	12111.8					ω0 = 0.288 ω1 = 1.0 ω2 = 27.122	62L 0.819; 63G 0.901
		Ma0	12115.4	Ma vs Ma0	7.35893	1	0.007	ω0 = 0.287 ω1 = 1.0 ω2 = 1.0
	d3	Ma	12111.7					ω0 = 0.287 ω1 = 1.0 ω2 = 37.898	201A 0.889
		Ma0	12115.4	Ma vs Ma0	7.38019	1	0.007	ω0 = 0.287 ω1 = 1.0 ω2 = 1.0
	d4	Ma	12110.7					ω0 = 0.284 ω1 = 1.0 ω2 = 31.802	171G 0.861; 181D 0.961*
		Ma0	12115.2	Ma vs Ma0	8.996	1	0.003	ω0 = 0.285 ω1 = 1.0 ω2 = 1.0
ODAM	e1	Ma	14840.7					ω0 = 0.316 ω1 = 1.0 ω2 = 49.806	54I 0.899; 120Q 0.896; 142M 0.980*; 192P 0.902; 261T 0.871;
		Ma0	14842.8	Ma vs Ma0	4.31169	1	0.038	ω0 = 0.316 ω1 = 1.0 ω2 = 1.0
	e2	Ma	14839					ω0 = 0.316 ω1 = 1.0 ω2 = 999.0	273T 0.880
		Ma0	14843.7	Ma vs Ma0	9.37345	1	0.002	ω0 = 0.315 ω1 = 1.0 ω2 = 1.0
	e3	Ma	14826.9					ω0 = 0.318 ω1 = 1.0 ω2 = 999.0	112Q 0.901; 160T 0.857; 217S 0.993**; 219G 0.997**; 223P 0.810; 276L 0.853;
		Ma0	14843.4	Ma vs Ma0	33.0263	1	9.09e-09	ω0 = 0.317 ω1 = 1.0 ω2 = 1.0
	e4	Ma	14839.3					ω0 = 0.315 ω1 = 1.0 ω2 = 999.0	223P 0.902
		Ma0	14843.5	Ma vs Ma0	8.33162	1	0.004	ω0 = 0.315 ω1 = 1.0 ω2 = 1.0
	e5	Ma	14839.6					ω0 = 0.315 ω1 = 1.0 ω2 = 75.414	188Q 0.927
		Ma0	14844.2	Ma vs Ma0	9.24028	1	0.002	ω0 = 0.316 ω1 = 1.0 ω2 = 1.0
	e6	Ma	14837.3					ω0 = 0.315 ω1 = 1.0 ω2 = 28.093	8G 0.829; 33L 0.828; 189L 0.808; 217S 0.995**; 234H 0.817; 238G 0.816
		Ma0	14840.9	Ma vs Ma0	7.09972	1	0.008	ω0 = 0.315 ω1 = 1.0 ω2 = 1.0
	e7	Ma	14840					ω0 = 0.316 ω1 = 1.0 ω2 = 145.234	65Q 0.910
		Ma0	14844.2	Ma vs Ma0	8.32422	1	0.004	ω0 = 0.316 ω1 = 1.0 ω2 = 1.0
	e8	Ma	14805.2					ω0 = 0.307 ω1 = 1.0 ω2 = 219.212	9F 0.985*; 105A 0.915; 142M 0.885; 144Q 0.863; 148V 0.802; 150M 0.978*; 151V 0.990*; 153P 0.988*; 154W 0.964*; 156Q 0.996**; 157P 0.904; 159Q 0.998**; 162P 0.803; 164S 0.985*; 167Q 0.984*; 168T 0.944; 169R 0.955*; 175E 0.989*;
		Ma0	14836.4	Ma vs Ma0	62.4978	1	2.66e-15	ω0 = 0.305 ω1 = 1.0 ω2 = 1.0
	e9	Ma	14834.2					ω0 = 0.31 ω1 = 1.0 ω2 = 999.0	34L 0.973*; 38N 0.889; 39G 0.872; 164S 0.910; 175E 0.873
		Ma0	14840.1	Ma vs Ma0	11.7158	1	0.00062	ω0 = 0.308 ω1 = 1.0 ω2 = 1.0
KLK4	f1	Ma	10644.4					ω0 = 0.092 ω1 = 1.0 ω2 = 490.629	139S 0.996**; 140Q 0.940; 141C 0.999**; 142P 0.911; 144A 0.811; 149L 0.847; 231V 0.894
		Ma0	10655.1	Ma vs Ma0	21.435	1	3.66e-06	ω0 = 0.09 ω1 = 1.0 ω2 = 1.0
	f2	Ma	10657.5					ω0 = 0.099 ω1 = 1.0 ω2 = 998.919	136S 0.927
		Ma0	10660.3	Ma vs Ma0	5.51451	1	0.019	ω0 = 0.098 ω1 = 1.0 ω2 = 1.0
	f3	Ma	10657.7					ω0 = 0.097 ω1 = 1.0 ω2 = 998.999	141C 0.962*
		Ma0	10661.1	Ma vs Ma0	6.83193	1	0.009	ω0 = 0.098 ω1 = 1.0 ω2 = 1.0
	f4	Ma	10624.4					ω0 = 0.084 ω1 = 1.0 ω2 = 999.0	12L 0.957*; 59V 0.911
		Ma0	10649.2	Ma vs Ma0	49.5794	1	1.91e-12	ω0 = 0.085 ω1 = 1.0 ω2 = 1.0
	f5	Ma	10647.6					ω0 = 0.091 ω1 = 1.0 ω2 = 998.999	59V 0.839
		Ma0	10658.8	Ma vs Ma0	22.3547	1	2.27e-06	ω0 = 0.094 ω1 = 1.0 ω2 = 1.0
	f6	Ma	10657.5					ω0 = 0.1 ω1 = 1.0 ω2 = 42.541	92P 0.936; 175E 0.929
		Ma0	10661.1	Ma vs Ma0	7.20665	1	0.007	ω0 = 0.1 ω1 = 1.0 ω2 = 1.0
MMP20	f7	Ma	17720					ω0 = 0.061 ω1 = 1.0 ω2 = 39.733	5P 0.800; 335T 0.957*
		Ma0	17724	Ma vs Ma0	7.8427	1	0.005	ω0 = 0.061 ω1 = 1.0 ω2 = 1.0
DSPP	g1	Ma	53734.9					ω0 = 0.245 ω1 = 1.0 ω2 = 20.107	137Q 0.900; 218N 0.899
		Ma0	53738.2	Ma vs Ma0	6.59738	1	0.01	ω0 = 0.244 ω1 = 1.0 ω2 = 1.0
	g2	Ma	53721.7					ω0 = 0.244 ω1 = 1.0 ω2 = 539.77	402G 0.899
		Ma0	53738.7	Ma vs Ma0	33.9819	1	5.56e-09	ω0 = 0.245 ω1 = 1.0 ω2 = 1.0
	g3	Ma	53731.1					ω0 = 0.244 ω1 = 1.0 ω2 = 110.724	58G 0.933; 166D 0.907; 285H 0.848
		Ma0	53738.2	Ma vs Ma0	14.3891	1	0.000149	ω0 = 0.244 ω1 = 1.0 ω2 = 1.0
	g4	Ma	53716.4					ω0 = 0.244 ω1 = 1.0 ω2 = 145.9	49N 0.956*; 220K 0.825; 539S 0.904; 806S 0.962*; 807K 0.992**
		Ma0	53737.1	Ma vs Ma0	41.3256	1	1.29e-10	ω0 = 0.244 ω1 = 1.0 ω2 = 1.0
	g5	Ma	53710.5					ω0 = 0.243 ω1 = 1.0 ω2 = 25.566	108G 0.920; 178V 0.950*; 282G 0.859; 286G 0.828; 302K 0.818; 340I 0.838; 546S 0.938; 812N 0.968*
		Ma0	53730.7	Ma vs Ma0	40.3846	1	2.09e-10	ω0 = 0.242 ω1 = 1.0 ω2 = 1.0
	g6	Ma	53706.5					ω0 = 0.245 ω1 = 1.0 ω2 = 527.91	40R 0.975*; 42N 0.955*; 43V 0.929; 70E 0.886; 107E 0.914; 332P 0.929; 339R 0.873; 356N 0.923; 407I 0.936; 414K 0.958*; 432G 0.998**; 435V 0.966*; 516S 0.946
		Ma0	53738.1	Ma vs Ma0	63.1752	1	1.89e-15	ω0 = 0.244 ω1 = 1.0 ω2 = 1.0
	g7	Ma	53691.4					ω0 = 0.242 ω1 = 1.0 ω2 = 999.0	55K 0.814; 196E 0.902; 200I 0.931; 333E 0.974*; 403Q 0.874; 457K 0.945; 491S 0.973*
		Ma0	53730.5	Ma vs Ma0	78.1281	1	0	ω0 = 0.242 ω1 = 1.0 ω2 = 1.0
	g8	Ma	53727.9					ω0 = 0.245 ω1 = 1.0 ω2 = 58.367	53T 0.896; 312D 0.883
		Ma0	53738.7	Ma vs Ma0	21.7536	1	3.1e-06	ω0 = 0.245 ω1 = 1.0 ω2 = 1.0
	g9	Ma	53719.6					ω0 = 0.245 ω1 = 1.0 ω2 = 72.064	281E 0.883; 372D 0.931; 410K 0.950; 533N 0.990*; 539S 0.846; 543K 0.887
		Ma0	53738.7	Ma vs Ma0	38.2987	1	6.07e-10	ω0 = 0.245 ω1 = 1.0 ω2 = 1.0
	g10	Ma	53656					ω0 = 0.24 ω1 = 1.0 ω2 = 313.857	61V 0.952*; 62H 0.833; 124I 0.903; 141S 0.823; 148A 0.827; 150N 0.927; 181E 0.991**; 214T 0.981*; 328S 0.801
		Ma0	53720.2	Ma vs Ma0	128.285	1	0	ω0 = 0.239 ω1 = 1.0 ω2 = 1.0
	g11	Ma	53673					ω0 = 0.242 ω1 = 1.0 ω2 = 215.282	34N 0.913; 54I 0.860; 245S 0.971*; 314H 0.883; 443D 0.852;
		Ma0	53723.7	Ma vs Ma0	101.455	1	0	ω0 = 0.241 ω1 = 1.0 ω2 = 1.0
	g12	Ma	53720.8					ω0 = 0.244 ω1 = 1.0 ω2 = 999.0	204C 0.938
		Ma0	53738.5	Ma vs Ma0	35.3431	1	2.76e-09	ω0 = 0.244 ω1 = 1.0 ω2 = 1.0
	g13	Ma	53668.4					ω0 = 0.242 ω1 = 1.0 ω2 = 397.609	531N 0.933
		Ma0	53727.2	Ma vs Ma0	117.497	1	0	ω0 = 0.242 ω1 = 1.0 ω2 = 1.0
	g14	Ma	53674.2					ω0 = 0.244 ω1 = 1.0 ω2 = 999.0	591S 0.944; 654S 0.817; 670S 0.948; 687S 0.948; 699S 0.948; 714S 0.966*; 715D 0.965*; 716S 0.965*; 717S 0.998**; 727D 0.928; 728S 0.922
		Ma0	53737.7	Ma vs Ma0	127.157	1	0	ω0 = 0.244 ω1 = 1.0 ω2 = 1.0
	g15	Ma	53695.9					ω0 = 0.243 ω1 = 1.0 ω2 = 137.286	432G 0.962*; 531N 0.960*
		Ma0	53731.3	Ma vs Ma0	70.6451	1	0	ω0 = 0.242 ω1 = 1.0 ω2 = 1.0
	g16	Ma	53650.5					ω0 = 0.24 ω1 = 1.0 ω2 = 999.0	47E 0.839; 197D 0.821
		Ma0	53716.8	Ma vs Ma0	132.657	1	0	ω0 = 0.239 ω1 = 1.0 ω2 = 1.0
	g17	Ma	53636.6					ω0 = 0.242 ω1 = 1.0 ω2 = 999.0	209N 0.804; 384N 0.997**; 441G 0.819; 505D 0.869; 539S 0.993**; 540D 0.833; 541S 0.872; 542G 0.934; 543K 0.938
		Ma0	53737.3	Ma vs Ma0	201.387	1	0	ω0 = 0.244 ω1 = 1.0 ω2 = 1.0
	g18	Ma	53680.2					ω0 = 0.242 ω1 = 1.0 ω2 = 79.832	43V 0.849; 278K 0.840; 339R 0.880; 471N 0.900
		Ma0	53722.8	Ma vs Ma0	85.198	1	0	ω0 = 0.241 ω1 = 1.0 ω2 = 1.0
	g19	Ma	53706.3					ω0 = 0.244 ω1 = 1.0 ω2 = 342.781	625S 0.983*; 738S 0.983*; 756S 0.983*; 776S 0.984*; 809G 0.962*
		Ma0	53737.1	Ma vs Ma0	61.6007	1	4.22e-15	ω0 = 0.244 ω1 = 1.0 ω2 = 1.0
	g20	Ma	53702.4					ω0 = 0.244 ω1 = 1.0 ω2 = 37.512	87E 0.977*; 141S 0.996**; 166D 0.947; 171G 0.871; 200I 0.944; 280Q 0.883; 281E 0.953*; 298N 0.804; 362S 0.807; 372D 0.809; 408L 0.844; 495D 0.948; 803D 0.912; 809G 0.976*; 811G 0.801
		Ma0	53736.4	Ma vs Ma0	68.0208	1	1.11e-16	ω0 = 0.243 ω1 = 1.0 ω2 = 1.0
	g21	Ma	53719.4					ω0 = 0.245 ω1 = 1.0 ω2 = 439.713	137Q 0.823; 152S 0.861; 276N 0.812; 370S 0.913; 371Q 0.864; 493N 0.888
		Ma0	53738.6	Ma vs Ma0	38.3108	1	6.03e-10	ω0 = 0.244 ω1 = 1.0 ω2 = 1.0
	g22	Ma	53714.1					ω0 = 0.244 ω1 = 1.0 ω2 = 32.129	81N 0.929; 309G 0.915; 310K 0.840; 311E 0.988*; 318G 0.969*
		Ma0	53737.5	Ma vs Ma0	46.9233	1	7.38e-12	ω0 = 0.244 ω1 = 1.0 ω2 = 1.0
	g23	Ma	53717.7					ω0 = 0.244 ω1 = 1.0 ω2 = 999.0	56E 0.969*; 105N 0.897; 120G 0.866; 150N 0.953*; 275N 0.944; 412N 0.985*
		Ma0	53737	Ma vs Ma0	38.5069	1	5.46e-10	ω0 = 0.244 ω1 = 1.0 ω2 = 1.0
COL1A1	h1	Ma	41054.6					ω0 = 0.026 ω1 = 1.0 ω2 = 425.423	970L 0.998**; 1037A 0.898
		Ma0	41069.7	Ma vs Ma0	30.3734	1	3.56e-08	ω0 = 0.026 ω1 = 1.0 ω2 = 1.0
	h2	Ma	41062.3					ω0 = 0.026 ω1 = 1.0 ω2 = 620.626	49W 0.931
		Ma0	41072.4	Ma vs Ma0	20.2273	1	6.88e-06	ω0 = 0.026 ω1 = 1.0 ω2 = 1.0
	h3	Ma	41063					ω0 = 0.025 ω1 = 1.0 ω2 = 13.242	1108F 0.943; 1206D 0.977*
		Ma0	41073.3	Ma vs Ma0	20.5459	1	5.82e-06	ω0 = 0.025 ω1 = 1.0 ω2 = 1.0
	h4	Ma	41069					ω0 = 0.026 ω1 = 1.0 ω2 = 222.666	323T 0.901
		Ma0	41073.2	Ma vs Ma0	8.42478	1	0.004	ω0 = 0.026 ω1 = 1.0 ω2 = 1.0
	h5	Ma	41066.3					ω0 = 0.026 ω1 = 1.0 ω2 = 257.722	1169A 0.963*
		Ma0	41070.7	Ma vs Ma0	8.7547	1	0.003	ω0 = 0.025 ω1 = 1.0 ω2 = 1.0
	h6	Ma	41055.2					ω0 = 0.026 ω1 = 1.0 ω2 = 224.564	92P 0.915; 139P 0.977*; 1097Q 0.984*
		Ma0	41069.7	Ma vs Ma0	29.0611	1	7.01e-08	ω0 = 0.026 ω1 = 1.0 ω2 = 1.0
	h7	Ma	41068.3					ω0 = 0.026 ω1 = 1.0 ω2 = 158.926	1298T 0.951*
		Ma0	41071	Ma vs Ma0	5.36167	1	0.021	ω0 = 0.026 ω1 = 1.0 ω2 = 1.0
	h8	Ma	41065					ω0 = 0.026 ω1 = 1.0 ω2 = 237.634	1452D 0.970*
		Ma0	41070.9	Ma vs Ma0	11.8238	1	0.000585	ω0 = 0.026 ω1 = 1.0 ω2 = 1.0
	h9	Ma	41062.6					ω0 = 0.026 ω1 = 1.0 ω2 = 440.815	1405V 0.977*
		Ma0	41072.7	Ma vs Ma0	20.3082	1	6.59e-06	ω0 = 0.026 ω1 = 1.0 ω2 = 1.0
	h10	Ma	41055					ω0 = 0.026 ω1 = 1.0 ω2 = 999.0	882G 0.999**
		Ma0	41068	Ma vs Ma0	26.1709	1	3.12e-07	ω0 = 0.026 ω1 = 1.0 ω2 = 1.0
	h11	Ma	41015.7					ω0 = 0.025 ω1 = 1.0 ω2 = 624.527	117G 0.832; 119R 0.851; 320D 0.829; 607K 0.842; 618G 0.999**; 924G 0.844; 1259M 0.999**; 1263D 0.999**; 1264W 0.999**; 1266S 0.999**;
		Ma0	41048.7	Ma vs Ma0	65.8453	1	4.44e-16	ω0 = 0.025 ω1 = 1.0 ω2 = 1.0
	h12	Ma	41058					ω0 = 0.025 ω1 = 1.0 ω2 = 11.822	568A 0.992**; 838P 0.993**
		Ma0	41061	Ma vs Ma0	6.06886	1	0.014	ω0 = 0.025 ω1 = 1.0 ω2 = 1.0
	h13	Ma	41061					ω0 = 0.026 ω1 = 1.0 ω2 = 999.0	1333Y 0.987*
		Ma0	41070.8	Ma vs Ma0	19.5582	1	9.76e-06	ω0 = 0.026 ω1 = 1.0 ω2 = 1.0
	h14	Ma	41061.2					ω0 = 0.026 ω1 = 1.0 ω2 = 229.053	487S 0.981*
		Ma0	41070	Ma vs Ma0	17.5506	1	2.8e-05	ω0 = 0.026 ω1 = 1.0 ω2 = 1.0
	h15	Ma	41066.8					ω0 = 0.026 ω1 = 1.0 ω2 = 525.51	152G 0.931
		Ma0	41072.2	Ma vs Ma0	10.7567	1	0.001	ω0 = 0.026 ω1 = 1.0 ω2 = 1.0
	h16	Ma	41046					ω0 = 0.025 ω1 = 1.0 ω2 = 386.592	98P 0.825; 552G 0.997**
		Ma0	41067.3	Ma vs Ma0	42.5102	1	7.03e-11	ω0 = 0.025 ω1 = 1.0 ω2 = 1.0
	h17	Ma	41057.6					ω0 = 0.026 ω1 = 1.0 ω2 = 323.952	130I 0.939; 137P 0.885; 148P 0.958*
		Ma0	41070	Ma vs Ma0	24.7834	1	6.41e-07	ω0 = 0.026 ω1 = 1.0 ω2 = 1.0
DMP1	i1	Ma	29169.4					ω0 = 0.159 ω1 = 1.0 ω2 = 51.217	317D 0.946; 436S 0.925
		Ma0	29174.4	Ma vs Ma0	10.0302	1	0.002	ω0 = 0.159 ω1 = 1.0 ω2 = 1.0
	i2	Ma	29160.1					ω0 = 0.158 ω1 = 1.0 ω2 = 14.538	11W 0.828; 54K 0.996**; 59E 0.996**; 120G 0.966*; 441S 0.956*
		Ma0	29170.5	Ma vs Ma0	20.8752	1	4.9e-06	ω0 = 0.158 ω1 = 1.0 ω2 = 1.0
	i3	Ma	29165.5					ω0 = 0.159 ω1 = 1.0 ω2 = 112.011	168E 0.998**
		Ma0	29173.8	Ma vs Ma0	16.6162	1	4.58e-05	ω0 = 0.159 ω1 = 1.0 ω2 = 1.0
	i4	Ma	29167.3					ω0 = 0.159 ω1 = 1.0 ω2 = 999.0	447E 0.993**
		Ma0	29173.9	Ma vs Ma0	13.1188	1	0.000292	ω0 = 0.159 ω1 = 1.0 ω2 = 1.0
	i5	Ma	29159.2					ω0 = 0.157 ω1 = 1.0 ω2 = 60.451	46S 0.989*; 203D 0.958*; 210E 0.846; 292S 0.982*; 456 S0.962*
		Ma0	29169.6	Ma vs Ma0	20.8087	1	5.08e-06	ω0 = 0.157 ω1 = 1.0 ω2 = 1.0
	i6	Ma	29170.2					ω0 = 0.159 ω1 = 1.0 ω2 = 38.36	12G 0.972*; 117S 0.938
		Ma0	29174.4	Ma vs Ma0	8.40942	1	0.004	ω0 = 0.159 ω1 = 1.0 ω2 = 1.0
	i7	Ma	29167.1					ω0 = 0.159 ω1 = 1.0 ω2 = 70.809	412S 0.985*
		Ma0	29172	Ma vs Ma0	9.84259	1	0.002	ω0 = 0.159 ω1 = 1.0 ω2 = 1.0
	i8	Ma	29170.2					ω0 = 0.16 ω1 = 1.0 ω2 = 28.117	218E 0.864; 431Q 0.921
		Ma0	29173	Ma vs Ma0	5.55263	1	0.018	ω0 = 0.159 ω1 = 1.0 ω2 = 1.0
	i9	Ma	29157.8					ω0 = 0.161 ω1 = 1.0 ω2 = 998.998	385S 0.951*; 436S 0.987*; 441S 0.989*
		Ma0	29174.2	Ma vs Ma0	32.9004	1	9.7e-09	ω0 = 0.16 ω1 = 1.0 ω2 = 1.0
	i10	Ma	29167.5					ω0 = 0.159 ω1 = 1.0 ω2 = 31.497	281D 0.866; 323S 0.982*
		Ma0	29171.9	Ma vs Ma0	8.71429	1	0.003	ω0 = 0.158 ω1 = 1.0 ω2 = 1.0
	i11	Ma	29171.3					ω0 = 0.159 ω1 = 1.0 ω2 = 565.803	263K 0.975*
		Ma0	29173.8	Ma vs Ma0	5.02869	1	0.025	ω0 = 0.159 ω1 = 1.0 ω2 = 1.0
	i12	Ma	29165.5					ω0 = 0.157 ω1 = 1.0 ω2 = 16.772	85R 0.945; 133S 0.967*; 342N 0.945
		Ma0	29170.1	Ma vs Ma0	9.32725	1	0.002	ω0 = 0.157 ω1 = 1.0 ω2 = 1.0
	i13	Ma	29147						197G 0.942; 239S 0.808; 240G 0.912; 252G 0.834; 254S 0.927; 260P 0.843; 275D 0.983*; 299R 0.836; 326E 0.996**; 335S 0.913; 365P 0.819; 393K 0.937; 442E 0.951*; 444S 1.000**; 446S 0.933; 490V 0.808
		Ma0	29168.5	Ma vs Ma0	43.0791	1	5.26e-11
	i14	Ma	29132.3					ω0 = 0.157 ω1 = 1.0 ω2 = 66.788	95G 0.995**; 130R 0.930; 131L 0.949; 143A 0.992**; 152Q 0.995**; 195S 0.991**; 197G 0.989*; 198E 0.924; 199S 0.988*; 201H 0.997**; 202G 1.000**; 223E 0.862; 234M 0.965*; 236S 0.893; 388T 0.897; 397R 0.909; 444S 0.815
		Ma0	29162.1	Ma vs Ma0	59.4447	1	1.25e-14	ω0 = 0.156 ω1 = 1.0 ω2 = 1.0
MEPE	j1	Ma	35331.4					ω0 = 0.307 ω1 = 1.0 ω2 = 998.996	344G 0.913
		Ma0	35334.3	Ma vs Ma0	5.88191	1	0.015	ω0 = 0.306 ω1 = 1.0 ω2 = 1.0
	j2	Ma	35327.4					ω0 = 0.306 ω1 = 1.0 ω2 = 17.439	314T 0.885; 315G 0.965*; 455K 0.845; 538R 0.836
		Ma0	35333.9	Ma vs Ma0	12.807	1	0.000345	ω0 = 0.305 ω1 = 1.0 ω2 = 1.0
	j3	Ma	35329.4					ω0 = 0.307 ω1 = 1.0 ω2 = 310.931	165S 0.889; 524G 0.860; 547D 0.890
		Ma0	35335.7	Ma vs Ma0	12.4861	1	0.00041	ω0 = 0.307 ω1 = 1.0 ω2 = 1.0
	j4	Ma	35331.6					ω0 = 0.306 ω1 = 1.0 ω2 = 10.669	540D 0.847
		Ma0	35335.8	Ma vs Ma0	8.25941	1	0.004	ω0 = 0.307 ω1 = 1.0 ω2 = 1.0
	j5	Ma	35329.7					ω0 = 0.303 ω1 = 1.0 ω2 = 3.266	39Y 0.808; 309G 0.876
		Ma0	35332	Ma vs Ma0	4.62059	1	0.032	ω0 = 0.303 ω1 = 1.0 ω2 = 1.0
	j6	Ma	35325.2					ω0 = 0.305 ω1 = 1.0 ω2 = 852.459	99R 0.879; 423E 0.933; 460S 0.926; 491E 0.859
		Ma0	35332.2	Ma vs Ma0	13.9928	1	0.000184	ω0 = 0.303 ω1 = 1.0 ω2 = 1.0
	j7	Ma	35328.8					ω0 = 0.306 ω1 = 1.0 ω2 = 46.171	160G 0.880; 415K 0.985*
		Ma0	35334.7	Ma vs Ma0	11.7329	1	0.000614	ω0 = 0.306 ω1 = 1.0 ω2 = 1.0
	j8	Ma	35331.8					ω0 = 0.307 ω1 = 1.0 ω2 = 92.772	225K 0.913
		Ma0	35335.6	Ma vs Ma0	7.60465	1	0.006	ω0 = 0.307 ω1 = 1.0 ω2 = 1.0
	j9	Ma	35328.2					ω0 = 0.307 ω1 = 1.0 ω2 = 9.411	184H 0.832; 533R 0.827; 537R 0.802; 539R 0.953*
		Ma0	35334.6	Ma vs Ma0	12.8207	1	0.000343	ω0 = 0.305 ω1 = 1.0 ω2 = 1.0
	j10	Ma	35319.5					ω0 = 0.303 ω1 = 1.0 ω2 = 444.555	142G 0.840; 150K 0.961*; 233Q 0.912; 262K 0.808; 439R 0.855; 463K 0.860; 464S 0.964*
		Ma0	35331.1	Ma vs Ma0	23.065	1	1.57e-06	ω0 = 0.301 ω1 = 1.0 ω2 = 1.0
	j11	Ma	35318					ω0 = 0.306 ω1 = 1.0 ω2 = 998.998	7G 0.985*; 12S 0.990*; 400K 0.980*;519G 0.833
		Ma0	35334.1	Ma vs Ma0	32.2447	1	1.36e-08	ω0 = 0.306 ω1 = 1.0 ω2 = 1.0
	j12	Ma	35318					ω0 = 0.306 ω1 = 1.0 ω2 = 998.998	7G 0.985*; 12S 0.990*; 400K 0.980*;519G 0.833;
		Ma0	35334.1	Ma vs Ma0	32.2447	1	1.35931e-08	ω0 = 0.306 ω1 = 1.0 ω2 = 1.0
	j13	Ma	35326					ω0 = 0.307 ω1 = 1.0 ω2 = 415.635	287S 0.936; 489S 0.888; 550S 0.963*
		Ma0	35333.9	Ma vs Ma0	15.7909	1	7.07e-05	ω0 = 0.305 ω1 = 1.0 ω2 = 1.0
IBSP	k1	Ma	17010					ω0 = 0.156 ω1 = 1.0 ω2 = 998.997	121G 0.915; 215G 0.867; 229N 0.975*; 278S 0.912; 279E 0.937
		Ma0	17021.1	Ma vs Ma0	22.2179	1	2.43e-06	ω0 = 0.156 ω1 = 1.0 ω2 = 1.0
	k2	Ma	17013.6					ω0 = 0.155 ω1 = 1.0 ω2 = 18.169	162S 0.804; 180S 0.978*; 229N 0.985*; 230G 0.867
		Ma0	17019.7	Ma vs Ma0	12.1523	1	0.00049	ω0 = 0.154 ω1 = 1.0 ω2 = 1.0
	k3	Ma	17017.3					ω0 = 0.156 ω1 = 1.0 ω2 = 51.546	142 K 0.977*
		Ma0	17019.7	Ma vs Ma0	4.92259	1	0.027	ω0 = 0.156 ω1 = 1.0 ω2 = 1.0
	k4	Ma	17010.4					ω0 = 0.155 ω1 = 1.0 ω2 = 134.004	40R 0.944; 149S 0.999**
		Ma0	17019.4	Ma vs Ma0	18.0271	1	2.18e-05	ω0 = 0.155 ω1 = 1.0 ω2 = 1.0
	k5	Ma	17015.2					ω0 = 0.158 ω1 = 1.0 ω2 = 195.936	204 T 0.863
		Ma0	17021.5	Ma vs Ma0	12.5743	1	0.000391	ω0 = 0.156 ω1 = 1.0 ω2 = 1.0
	k6	Ma	17008.7					ω0 = 0.153 ω1 = 1.0 ω2 = 24.694	101E 0.995**; 160E 0.993**; 187N 0.990**
		Ma0	17015.7	Ma vs Ma0	14.0865	1	0.000175	ω0 = 0.152 ω1 = 1.0 ω2 = 1.0
	k7	Ma	17001.2					ω0 = 0.153 ω1 = 1.0 ω2 = 32.207	75S 0.997**; 76E 0.973*; 85S 0.953*; 88G 0.997**; 89E 0.974*; 281G 0.974*
		Ma0	17016.7	Ma vs Ma0	30.9392	1	2.66e-08	ω0 = 0.153 ω1 = 1.0 ω2 = 1.0
	k8	Ma	17001.5					ω0 = 0.152 ω1 = 1.0 ω2 = 999.0	29E 0.814; 103E 0.941
		Ma0	17015.9	Ma vs Ma0	28.7089	1	8.41e-08	ω0 = 0.152 ω1 = 1.0 ω2 = 1.0
	k9	Ma	17012.4					ω0 = 0.154 ω1 = 1.0 ω2 = 28.597	90N 0.997**; 91N 0.923; 92E 0.908; 93E 0.896
		Ma0	17017.9	Ma vs Ma0	11.0163	1	0.000903	ω0 = 0.154 ω1 = 1.0 ω2 = 1.0
SPP1	l1	Ma	18105.1					ω0 = 0.206 ω1 = 1.0 ω2 = 433.946	234L 0.807
		Ma0	18108.1	Ma vs Ma0	6.13289	1	0.013	ω0 = 0.205 ω1 = 1.0 ω2 = 1.0
	l2	Ma	18096.4					ω0 = 0.204 ω1 = 1.0 ω2 = 18.875	35K 0.990**; 45N 0.944; 185E 0.931; 192K 0.963*; 212D 0.922
		Ma0	18103.5	Ma vs Ma0	14.1783	1	0.000166	ω0 = 0.203 ω1 = 1.0 ω2 = 1.0
	l3	Ma	18088					ω0 = 0.194 ω1 = 1.0 ω2 = 3.02	52Q 0.955*; 93D 0.943; 111E 0.896; 124D 0.996**; 128D 0.974*; 148 R0.870; 154Y 0.965*; 211K 0.964*; 213S 0.997**; 221D 0.992**; 230K 0.894; 282E 0.994**
		Ma0	18090	Ma vs Ma0	4.00644	1	0.045	ω0 = 0.192 ω1 = 1.0 ω2 = 1.0
	l4	Ma	18103					ω0 = 0.204 ω1 = 1.0 ω2 = 43.11	137P 0.907; 287L 0.869
		Ma0	18106.3	Ma vs Ma0	6.50578	1	0.011	ω0 = 0.203 ω1 = 1.0 ω2 = 1.0
	l5	Ma	18091.6					ω0 = 0.2 ω1 = 1.0 ω2 = 7.482	62S 0.987*; 186E 0.999**; 191 Y 0.830; 199D 0.855; 227H 0.973*; 260R 0.808; 263H 0.839; 266E 0.984*; 272 D 0.973*
		Ma0	18100.5	Ma vs Ma0	17.7014	1	2.58e-05	ω0 = 0.2 ω1 = 1.0 ω2 = 1.0
	l6	Ma	18103.6					ω0 = 0.204 ω1 = 1.0 ω2 = 6.536	72E 0.855; 95D 0.876; 220D 0.903
		Ma0	18107.2	Ma vs Ma0	7.12678	1	0.008	ω0 = 0.204 ω1 = 1.0 ω2 = 1.0
	l7	Ma	18100.2					ω0 = 0.205 ω1 = 1.0 ω2 = 495.185	212D 0.869; 215E 0.927; 218Q 0.838; 221D 0.809
		Ma0	18107.5	Ma vs Ma0	14.6956	1	0.000126	ω0 = 0.203 ω1 = 1.0 ω2 = 1.0
	l8	Ma	18101.8					ω0 = 0.204 ω1 = 1.0 ω2 = 14.337	140P 0.883; 214Y 0.843; 261E 0.980*
		Ma0	18106.7	Ma vs Ma0	9.68813	1	0.002	ω0 = 0.203 ω1 = 1.0 ω2 = 1.0
	l9	Ma	18101.7					ω0 = 0.206 ω1 = 1.0 ω2 = 11.105	97V 0.638; 122V 0.828; 143D 0.913; 196V 0.801; 205D 0.942
		Ma0	18106.6	Ma vs Ma0	9.82141	1	0.002	ω0 = 0.205 ω1 = 1.0 ω2 = 1.0
	l10	Ma	18100.6					ω0 = 0.202 ω1 = 1.0 ω2 = 999.0	184S 0.948
		Ma0	18103.9	Ma vs Ma0	6.43287	1	0.011	ω0 = 0.202 ω1 = 1.0 ω2 = 1.0
	l11	Ma	18098					ω0 = 0.203 ω1 = 1.0 ω2 = 13.337	23D 0.892; 122V 0.923; 179T 0.914; 193A 0.894; 220D 0.824; 221D 0.953*; 258V 0.810
		Ma0	18104.9	Ma vs Ma0	13.6962	1	2.15e-05	ω0 = 0.202 ω1 = 1.0 ω2 = 1.0
	l12	Ma	18101.9					ω0 = 0.205 ω1 = 1.0 ω2 = 34.668	48P 0.953*; 300S 0.946
		Ma0	18107.1	Ma vs Ma0	10.4077	1	0.001	ω0 = 0.205 ω1 = 1.0 ω2 = 1.0
a Positively selected branches on species tree of each genes shown on Fig S6a-l, respectively. b * means posterior probability (PP) values are greater than 0.95, ‘**’ means PP values are greater than 0.99.

## Sheet: Table S4
Table S4 Statistical test of evolutionary rates in different genes
Genes	Test of Homogeneity of Variances		Kruskal-Wallis Test
	Levene Statistic	Sig.	Chi-Square	Asymp. Sig.
AMELX	3.486	0.04	21.378	0
AMBN	14.499	0	26.18	0
ENAM	16.945	0	20.992	0
AMTN	12.614	0	12.615	0.002
ODAM	2.861	0.069	2.481	0.289
MMP20	0.582	0.563	8.892	0.012
KLK4	5.533	0.008	1.957	0.376
DSPP	4.423	0.018	28.465	0
DMP1	1.352	0.269	4.974	0.083
COL1A1	8.179	0.001	20.846	0
IBSP	0.498	0.611	12.526	0.002
MEPE	8.288	0.001	10.059	0.007
SPP1	3.375	0.044	22.403	0

## Sheet: Table S5
Table S5 Phylogenetically controlled regression analyses between the root-to-tip ω and average enamel thickness
Gene	R2	F	AIC	P	λ
AMELX	0.215	2.922	8.418	0.138	0
AMBN	0.422	6.11	5.974	0.048	0
ENAM	0.383	5.344	6.697	0.06	0
AMTN	0.17	-0.016	11.085	1	0.689
ODAM	0.642	11.75	2.052	0.019	0
MMP20	0.613	12..112	2.755	0.013	0
KLK4	0.656	14.36	1.818	0.009	0

## Sheet: Table S6
Table S6 Food items of primate species used in correlation analysis
Common Name	Scientific Name	Description of Food Components
Human	Homo sapiens	Humans generally eat a highly variable omnivorous diet. Of these food, which include animal foods, plant foods and some other fungus and microbes. For example, birds, mammals, amphibians, reptiles, fish, eggs, blood as well as leaves, roots, wood, bark, macroalgae etc.
Chimpanzee	Pan troglodytes	Chimpanzees are widely omnivorous species. They mainly feed on ripe fruits and young leaves as well as stems, buds, bark, pith, seeds, and resins. At the same time, chimpanzees also eat some insects, small vertebrates, and eggs. Even, they hunt other large vertebrates on occasion, like baboons and monkeys (Nowak and Ronald 1999).
Western gorilla	Gorilla gorilla	Western gorillas mainly subsist on juicy stemmed plants and low-quality herbs, such as leaves and woody vegetation. They also consume some invertebrates, of the invertebrates, termites and ants make up the majority (Walker 1975).
Bornean orangutan	Pongo pygmaeus	Bornean orangutan eat more than 500 plant species as part of their diet. Their diet consists of forest fruits, leaves and shoots, as well as insects, sap, spider webs, bird eggs, barks, even occasionally nutrient rich soils.
White-cheeked gibbon	Nomascus leucogenys	The white-cheeked gibbon enjoy eating the pulp of fruits, but along with fruit, white-cheeked gibbons also eat leaves, flowers. However, up to 10% of their diet may be composed of insects and other small animals.
Baboon	Papio anubis	They eat fruits, tree gums, insects, eggs, seeds, flowers, grass, rhizomes, corms, roots, tubers and small vertebrates .
Macaque	Macaca mulatta	They eat are fruits, but they also eat insects, seeds, leaves, dirt, and fungus. Besides, nestling birds, termite eggs and larvae, and river crabs also are favored by them.
golden snub-nosed monkey	Rhinopithecus roxellana	The golden snub-nosed monkey eats lichens, leaves, fruits or seeds, buds, herbs, bark, and flowers and so on (Nowak and Ronald 1999).
Squirrel monkey	Saimiri boliviensis	The diet of S. boliviensis consists primarily of insects and fruits. Some other food, such as berries, nuts, flowers, seeds, leaves, arachnids are chosen.
white-tufted-ear marmoset	Callithrix jacchus	They generally feed on tree sap. Sometimes, insects, spiders, fruit, flowers, and nectar are ate.
Philippine tarsier	Tarsius syrichta	They are considered as insectivore, besides, they also eat spiders, lizards, and small vertebrate animals such as birds.
Small-eared galago	Otolemur garnettii	primarily feed on fruit and insects. About half of their diet is composed of fruit and half is composed of insects (Nash and Harcourt 1986).
Coquerel's sifaka	Propithecus coquereli	Coquerel’s sifaka feeds on leaves, seeds, flowers, fruit and bark.

## Sheet: Table S7
	Table S2 Mammalian Species Used in This Study and the Sources of Sequence
Common Name	Scientific Name	AMELX	AMBN	ENAM	AMTN	ODAM	MMP20	KLK4	DSPP	DMP1	IBSP	MEPE	SPP1	COL1A1
Human	Homo sapiens	XM_011545489.1	ENSG00000178522	ENSG00000132464	ENSG00000187689	ENSG00000109205	ENSG00000137674	ENSG00000167749	NM_014208.3	ENSG00000152592	ENSG00000029559	XM_006714278.2	ENSG00000118785	ENSG00000108821
Chimpanzee	Pongo pygmaeus abelii	XM_009438746.1	ENSPTRG00000023351	ENSPTRG00000016133	ENSPTRG00000016132	ENSPTRG00000016124	ENSPTRG00000004216	ENSPTRG00000011360	XM_016951847.1	ENSPTRG00000016262	ENSPTRG00000016263	XM_009448004.2	ENSPTRG00000016266	ENSPTRG00000009393
Western Gorilla	Gorilla gorilla	XM_004063780.1	ENSGGOG00000013657	ENSGGOG00000017047	XM_004038779.1	ENSGGOG00000007914	ENSGGOG00000003314	ENSGGOG00000006389	XM_019025139.1	XM_004039092.2	XM_019025109.1	XM_004039095.2	ENSGGOG00000005577	ENSGGOG00000013208
Orangutan	Pongo pygmaeus	ENSPPYG00000020122	ENSPPYG00000014807	ENSPPYG00000014808	ENSPPYG00000014806	ENSPPYG00000014798	ENSPPYG00000003811	Genome-blast	Genome-blast	ENSPPYG00000014917	ENSPPYG00000014918	FJ999697.1	NM_001132690.1	ENSPPYG00000008937
White-cheeked Gibbon	Nomascus leucogenys	XM_003261018.1	ENSCJAG00000014634	XM_030818959.1	ENSNLEG00000007698	ENSNLEG00000007668	ENSNLEG00000007169	ENSNLEG00000027940	XM_003265877.2	ENSNLEG00000009581	ENSNLEG00000009587	XM_003265882.2	ENSNLEG00000009599	XM_012503267.1
Snub-nosed Monkey	Rhinopithecus roxellana	XM_010362733.1	XM_010383956.1	XM_010383977.1	XM_010383945.1	XM_010383836.1	XM_010379059.1	XM_010369571.1	XM_010383123.1	XM_010383120.1	XM_010367882.1	XM_010367880.1	XM_010366156.1	XM_010386129.1
Anubis Baboon	Papio anubis	XM_003917401.2	XM_021939067.2	XM_021938562.2	XM_021938563.2	XM_021938568.2	ENSPANG00000003601	XM_003915977.5	XM_003898933.2	ENSPANG00000014206	XM_017958528.1	XM_003898938.3	ENSPANG00000017630	XM_009190252.2
Rhesus Monkey	Macaca mulatta	XM_011735118.1	XM_028848174.1	XM_015138576.2	XM_015138548.2	XM_011733819.1	ENSMMUG00000011013	XM_011767929.1	XM_011737746.1	ENSMMUG00000011114	ENSMMUG00000011111	XM_011737739.1	ENSMMUG00000008793	ENSMMUG00000001467
Squirrel monkey	Saimiri boliviensis	XM_010336335.1	XM_003931927.1	XM_003931928.2	XM_003931926.1	XM_003931920.1	XM_003923773.2	XM_003940411.2	XM_003924158.1	XM_003923991.1	XM_003923992.2	XM_003923995.1	XM_003923998.2	XM_003931264.2
White-tufted-ear Marmoset	Callithrix jacchus	XM_002762608.1	ENSCJAG00000014634	ENSCJAG00000014627	ENSCJAG00000014645	ENSCJAG00000014273	ENSCJAG00000003781	XM_002762411.4	XM_003732473.3	ENSCJAG00000006215	ENSCJAG00000006284	XM_002745636.4	ENSCJAG00000006299	ENSCJAG00000003818
Philippine Tarsier	Tarsius syrichta	XM_008048762.1	ENSTSYG00000014624	XM_008063209.1	ENSTSYG00000000265	XM_008069909.1	ENSTSYG00000008330	XM_008072146.1	XM_008070595.1	XM_008070596.1	XM_008070598.1	XM_008070599.1	ENSTSYG00000011566	XM_008065247.1
Small-eared Galago	Otolemur garnettii	XM_012807134.1	XM_012812144.1	XM_003800959.1	XM_003800977.2	XM_003800979.1	ENSOGAG00000015247	XM_003803242.2	XM_012805300.1	ENSOGAG00000032756	XM_012805299.1	—	XM_003790097.2	ENSOGAG00000024598
Coquerel's Sifaka	Propithecus coquereli	XM_012656803.1	XM_012659855.1	XM_012659828.1	XM_012659827.1	—	XM_012659184.1	XM_012643013.1	XM_012647156.1	XM_012647195.1	XM_012647191.1	XM_012647192.1	XM_012647256.1	XM_012661358.1
Norway Rat	Rattus norvegicus	NM_001271074.1	NM_012900.2	ENSRNOG00000003672	NM_001044296.1	ENSRNOG00000023372	ENSRNOG00000021896	ENSRNOG00000018864	NM_012790.2	XM_006250622.3	ENSRNOG00000002158	XM_006250634.3	ENSRNOG00000043451	ENSRNOG00000003897
House Mouse	Mus musculus	XM_006528692.2	ENSMUSG00000029288	ENSMUSG00000029286	ENSMUSG00000029282	ENSMUSG00000009580	ENSMUSG00000018620	ENSMUSG00000006948	NM_010080.3	ENSMUSG00000029307	ENSMUSG00000029306	FJ999695.1	ENSMUSG00000029304	ENSMUSG00000001506
Prairie Vole	Microtus ochrogaster	XM_005358707.1	XM_005359449.1	XM_005359451.1	XM_013350852.1	XM_005359446.1	XM_005346781.1	XM_005366891.1	XM_013350867.1	XM_013350875.1	XM_005359588.2	XM_005359589.1	XM_005359590.2	XM_005350599.1
Guinea pig	Cavia porcellus	NM_001172869.1	ENSCPOG00000001111	ENSSSCG00000008938	XM_003467538.3	XM_003467540.2	XM_003472776	XM_003465405.2	XM_005003463.1	ENSSSCG00000009220	XM_003469359.3	XM_013151881.1	ENSSSCG00000009216	XM_013149538.1
Naked mole-rat	Heterocephalus glaber	XM_013067879.1	XM_013068127.1	XM_004871726.1	XM_004871754.1	XM_004871750.1	XM_004870794.2	XM_013066199.1	XM_004870553.1	XM_004870554.1	XM_004870557.1	—	XM_004870558.2	XM_004859682.2
Kangaroo rat	Dipodomys ordii	XM_013032156.1	XM_013020149.1	XM_013020153.1	XM_013020080.1	XM_013020078.1	XM_013009620.1	XM_013027734.1	XM_013029815.1	ENSRNOG00000002167	XM_013029837.1	XM_013029814.1	XM_013029816.1	XM_013038092.1
Thirteen-line squirrel	Ictidomys tridecemlineatus	XM_005316327.1	ENSSTOG00000007952	ENSSTOG00000012401	XM_013361920.1	ENSSTOG00000014664	XM_005329098.1	ENSSTOG00000002318	XM_005341903.1	ENSSTOG00000024087	ENSSTOG00000001433	XM_005341897.1	ENSSTOG00000020566	XM_005321944.2
American Pika	Ochotona princeps	—	XM_004596250.1	XM_012930041.1	ENSOPRG00000010935	XM_004596254.1	XM_012926909.1	XM_004596949.1	XM_004590636.1	XM_004629159.1	XM_004590585.2	XM_004590584.1	ENSOPRG00000009915	XM_004591062.2
European Rabbit	Oryctolagus cuniculus	—	ENSOCUG00000022916	ENSOCUG00000006609	ENSOCUG00000002586	ENSOCUG00000024016	ENSOCUG00000002930	ENSOCUG00000005746	XM_008267875.1	ENSOCUG00000011753	ENSOCUG00000001046	XM_002717017.2	ENSOCUG00000022536	XM_017348831.1
Bottlenosed dolphin	Tursiops truncatus	XM_033849659.1	XM_019932655.1	XM_004328914.1	ENSTTRG00000008646	XM_004328580.1	ENSTTRG00000014736	ENSTTRG00000005736	XM_019926391.1	ENSTTRG00000002956	ENSTTRG00000003524	XM_019926757.1	XM_004315204.2	ENSTTRG00000005467
Killer whale	Orcinus orca	XM_012531469.1	XM_004283583.1	XM_004283582.1	XM_004283589.1	XM_004268340.1	XM_004282198.1	XM_004286127.1	XM_004266145.1	XM_004266143.1	XM_004266142.1	XM_004266139.1	XM_004266135.1	XM_004282622.1
Finless porpoise	Neophocaena asiaeorientalis	XM_024757035.1	XM_024754151.1	XM_024754187.1	XM_024754092.1	XM_024741614.1	XM_024737351.1	Genome-blast	—	—	—	—	—	—
Baiji	Lipotes vexillifer	Genome-blast	XM_007446090.1	XM_007446091.1	XM_007446107.1	XM_007450171.1	XM_007448555.1	XM_007463410.1	XM_007450690.1	XM_007450688.1	XM_007450687.1	XM_007450685.1	XM_007450681.1	XM_007465065.1
Sperm whale	Physeter catodon	XM_024115471.1	XM_007118666.1	XM_007118665.1	XM_007118667.1	XM_007119197.1	XM_007115662.1	XM_007104279.1	XM_007108921.1	XM_007124584.1	XM_007122756.1	XM_007122754.1	XM_007102526.1	XM_007128545.1
Common Minke whale	Balaenoptera acutorostrata	XM_007198396.1	XM_007193563.1	XM_007193564.1	XM_007193595.1	XM_007193561.1	XM_007191222.1	XM_028165943.1	—	XM_007184122.1	XM_007184121.1	XM_007184119.1	XM_007184118.1	XM_007176431.1
Bowhead whale	Balaena mysticetus	Genome-blast	Genome-blast	Genome-blast	bmy_22208	bmy_18966	Genome-blast	Genome-blast	Genome-blast	bmy_13436	bmy_22259	bmy_22258	bmy_21354	bmy_06723
Domestic Cattle	Bos taurus	XM_015461791.1	NM_173988.2	XM_002688339.4	NM_001302953.1	ENSBTAG00000006810	XM_005899511.1	ENSBTAG00000020415	XM_002688409.3	ENSBTAG00000019132	ENSBTAG00000000470	XM_015471564.1	ENSBTAG00000005260	ENSBTAG00000013103
Domestic Sheep	Ovis aries	XM_012106213.2	XM_004009886.3	XM_004009887.2	XM_012180107.1	ENSOARG00000011002	bmy_07929	ENSOARG00000014230	XM_012180326.2	ENSOARG00000005174	ENSOARG00000002944	XM_015096406.1	ENSOARG00000002590	ENSOARG00000004871
Bactrian Camel	Camelus bactrianus	XM_010966207.1	XM_010969379.1	XM_010969378.1	XM_010969380.1	XM_010969383.1	XM_010953193.1	XM_010947033.1	XM_010966147.1	XM_010966146.1	XM_010966142.1	XM_010966143.1	XM_010966141.1	XM_010949098.1
Alpaca	Vicugna pacos	XM_006212613.1	XM_006212506.1	XM_006212507.1	XM_015246324.1	XM_015246328.1	XM_006206699.1	XM_006208423.2	XM_015249816.1	ENSVPAG00000004015	ENSVPAG00000004018	XM_006198171.1	ENSVPAG00000012390	XM_006218653.2
Horse	Equus caballus	NM_001081827.2	XM_001488980.4	XM_001487894.1	XM_014738537.1	ENSECAG00000006057	ENSECAG00000011739	ENSECAG00000018268	XM_005614865.1	XM_005608642.2	ENSECAG00000024478	XM_014738581.1	ENSECAG00000017191	XM_014736922.1
White Rhino	Ceratotherium simum	XM_004435104.1	XM_004419143.1	Genome-blast	Genome-blast	XM_014784351.1	Genome-blast	XM_004440438.2	—	XM_014787873.1	XM_004430934.2	Genome-blast	XM_014787875.1	—
Atlantic Walrus	Odobenus rosmarus	XM_004409243.2	XM_004392893.1	XM_004392894.1	XM_012564343.1	XM_004392890.1	XM_004415992.1	XM_004409943.1	XM_004391598.1	XM_004391535.1	XM_004391597.1	XM_004391533.1	XM_004391529.2	XM_004395150.2
Weddell Seal	Leptonychotes weddellii	XM_006733883.1	XM_006729347.1	XM_006729324.1	XM_006729346.1	XM_006729339.1	XM_031036735.1	XM_006739753.1	XM_006727066.1	XM_006727042.1	XM_006727041.1	XM_006727039.1	XM_006727044.1	XM_006740731.1
Polar Bear	Ursus maritimus	XM_008696402.1	XM_008693182.1	XM_008693183.1	XM_008693178.1	XM_008693172.1	XM_008690151.1	XM_008684797.1	XM_008706188.1	XM_008706189.1	XM_008706191.1	XM_008706192.1	XM_008707124.1	XM_008688602.1
Giant Panda	Ailuropoda melanoleuca	XM_011219520.1	XM_011225354.1	ENSAMEG00000005853	XM_011225351.1	ENSAMEG00000005789	ENSAMEG00000010079	ENSAMEG00000014326	XM_011232600.1	ENSAMEG00000003211	ENSAMEG00000003185	XM_011232252.1	ENSAMEG00000003156	ENSAMEG00000011903
Domestic Ferret	Mustela putorius furo	XM_013059590.1	ENSMPUG00000009583	XM_004766351.1	XM_004766321.2	XM_004766353.1	XM_004764459.1	ENSMPUG00000001587	XM_004756110.1	ENSMPUG00000002241	ENSMPUG00000002238	XM_004756107.2	ENSMPUG00000002233	ENSMPUG00000015438
Domestic Dog	Canis lupus familiaris	XM_003435445.3	XM_539304.3	ENSCAFG00040005200	XM_849506.1	ENSCAFG00040004790	ENSCAFG00030014287	ENSCAFG00040010563	XM_003434003.1	XM_005639164.3	XM_038443805.1	XM_014109887.1	ENSCAFG00030025874	ENSCAFG00040011269
Siberian Tiger	Panthera tigris altaica	XM_015538745.1	XM_007086968.2	XM_007086919.1	XM_007086918.2	XM_015539666.1	XM_007075968.1	XM_015539527.1	XM_007074815.1	XM_015542386.1	XM_007074698.1	XM_007074697.1	XM_007074695.2	XM_015539573.1
Domestic Cat	Felis catus	XM_006943549.1	ENSFCAG00000009206	ENSFCAG00000024188	XM_003985336.3	ENSFCAG00000027759	ENSFCAG00000015788	ENSFCAG00000008263	XM_011281781.1	ENSFCAG00000046729	ENSFCAG00000036214	XM_003985188.2	ENSFCAG00000044995	ENSFCAG00000004564
Malayan pangolin	Manis javanica	Genome-blast	Genome-blast	Genome-blast	Genome-blast	Genome-blast	Genome-blast	—	—	Genome-blast	XM_017667096.1	XM_017667092.1	XM_017667097.1	XM_017642428.1
Chinese Pangolin	Manis pentadactyla	Genome-blast	Genome-blast	Genome-blast	Genome-blast	Genome-blast	Genome-blast	—	—	Genome-blast	Genome-blast	XM_036895803.1	XM_036895805.1	—
Large Flying Fox	Pteropus vampyrus	XM_006906040.1	ENSPVAG00000004326	XM_006917281.1	XM_006917310.1	ENSPVAG00000009960	XM_006907512.1	—	XM_006910708.1	XM_006910709.1	ENSPVAG00000015093	XM_011356312.1	ENSPVAG00000015097	ENSPVAG00000008599
Little Brown Bat	Myotis lucifugus	XM_006103788.1	ENSMLUG00000012042	XM_006094414.1	XM_006094425.2	ENSMLUG00000014836	XM_006094667.2	—	XM_006109720.1	ENSMLUG00000005713	ENSMLUG00000010116	XM_006084599.2	ENSMLUG00000010286	ENSMLUG00000001694
Big brown bat	Eptesicus fuscus	XM_008156582.1	XM_008157477.1	XM_008157481.1	XM_008157482.1	XM_008157487.1	XM_008149202.1	—	XM_008143698.1	XM_008143697.1	XM_008143573.1	XM_008143570.1	XM_008143566.1	XM_008153706.1
Eurasian Shrew	Sorex araneus	XM_004612180.1	XM_004617880.1	XM_004617879.1	ENSSARG00000011725	ENSSARG00000007590	XM_004604811.1	XM_004619874.1	XM_004614373.1	—	ENSSARG00000006644	XM_012934006.1	XM_012934005.1	XM_004608670.1
Star-nosed mole	Condylura cristata	XM_004689845.1	XM_004681235.1	XM_004681453.1	XM_004681454.1	XM_004681238.1	XM_004689048.1	XM_004694314.2	XM_004681420.1	XM_004681135.2	XM_004681134.2	XM_012724008.1	XM_004681418.2	XM_004684338.2
Western European Hedgehog	Erinaceus europaeus	XM_007517462.1	XM_007523529.1	XM_007523530.1	XM_016188363.1	XM_007523556.1	XM_007520728.1	XM_007531285.1	XM_007531382.1	XM_007531373.1	ENSEEUG00000002676	XM_007531383.2	ENSEEUG00000004514	XM_007525609.2
Nine-banded Armadillo	Dasypus novemcinctus	XM_012525394.1	XM_012519272.1	XM_004477547.1	XM_012519269.1	XM_004485249.1	XM_004452864.1	—	XM_012527349.1	XM_004463924.1	ENSDNOG00000041199	XM_004463923.1	ENSDNOG00000038596	ENSDNOG00000018271
Two-toed Sloth	Choloepus hoffmanni	Genome-blast	—	Genome-blast	Genome-blast	ENSCHOG00000004786	ENSCHOG00000004190	—	—	Genome-blast	ENSCHOG00000001430	FJ999703.1	ENSCHOG00000003920	—
Lesser hedgehog tenrec	Echinops telfairi	XM_004710020.1	XM_004703178.1	XM_004703179.1	XM_004703363.2	XM_004703357.1	XM_004709009.1	—	XM_004703421.1	ENSEEUG00000000208	XM_004703254.1	XM_004703422.1	XM_013004835.1	XM_004707059.1
Cape golden mole	Chrysochloris asiatica	XM_006835653.1	XM_006873792.1	XM_006873793.1	XM_006873791.1	XM_006873789.1	XM_006833772.1	—	XM_006867773.1	XM_006867747.1	XM_006867749.1	XM_006867750.1	XM_006867751.1	XM_006832467.1
Eastern Rock Elephant shrew	Elephantulus edwardii	XM_006892407.1	XM_006896844.1	XM_006896845.1	XM_006896843.1	XM_006896838.1	XM_006887307.1	—	XM_006885315.1	XM_006885314.1	XM_006885239.1	XM_006885313.1	XM_006885312.1	—
Aadvark	Orycteropus afer afer	XM_007951637.1	XM_007942818.1	XM_007942773.1	XM_007942817.1	XM_007942813.1	XM_007946011.1	—	XM_007959245.1	XM_007951713.1	XM_007951705.1	XM_007951700.1	XM_007951712.1	XM_007941916.1
Cape rock Hyrax	Procavia capensis	—	ENSPCAG00000003170	GQ354870.1	ENSPCAG00000000147	—	ENSPCAG00000004311	—	—	—	—	FJ999687.1	ENSPCAG00000014246	ENSPCAG00000011915
Florida manatee	Trichechus manatus	XM_004386353.1	XM_004383356.1	Genome-blast	Genome-blast	XM_004383334.1	—	—	FJ204915.1	XM_004390140.1	XM_004390139.2	Genome-blast	XM_012559624.2	XM_004377940.2
African Elephant	Loxodonta africana	XM_010595796.1	—	ENSLAFG00000030267	XM_010594188.1	ENSLAFG00000001567	ENSLAFG00000010998	—	XM_003414188.1	ENSLAFG00000004781	ENSLAFG00000015238	XM_003414089.1	ENSLAFG00000006514	ENSLAFG00000003435
Short-tailed Opossum	Monodelphis domestica	XM_016424786.1	XM_007495519.1	XM_007495648.2	ENSMODG00000012373	XM_007495518.2	ENSMODG00000000639	—	XM_007495978.2	ENSMODG00000020734	ENSMODG00000049814	XM_007495919.1	ENSMODG00000037234	ENSMODG00000011945
Tasmanian Devil	Sarcophilus harrisii	ENSSHAG00000009398	XM_012551924.1	XM_003772832.2	ENSSHAG00000018020	XM_031943534.1	ENSSHAG00000013213	—	XM_003774598.1	XM_012552038.1	ENSSHAG00000004585	XM_012552037.1	ENSSHAG00000001448	ENSSHAG00000013444
Tammar Wallaby	Macropus eugenii	—	Genome-blast	—	ENSMEUG00000003087	—	ENSMEUG00000006397	—	—	ENSMEUG00000005304	ENSSHAG00000004585	FJ999709.1	—	ENSMEUG00000008394
The detail genome information (Genome-blast in Table S7) that is used in this study are shown in Table S8.

## Sheet: Table S8
Table S2 The genome information of some species used in this study.
Species	Version	Coverage	Genebank Assembly Accession	Assembly method	Sequencing technology
Balaena mysticetus	Database Statistics (v1.0)	~150x	Source: The Bowhead Whale Genome Resource (http://www.bowhead-whale.org/)	ALLPATHS-LG	Illumina HiSeq
Neophocaena asiaeorientalis	Neophocaena_asiaeorientalis_V1	106x	GCA_003031525.1	SOAPdenovo v. 2.39	Illumina HiSeq2000
Lipotes vexillifer	Lipotes_vexillifer_v1	115x	GCA_000442215.1	SOAPdenovo v. 2.01	Illumina Hiseq 2000
Manis javanica	YNU_ManJav_2.0	411.8x	GCA_014570535.1	AllPaths v. April-2015	Illumina HiSeq
Manis pentadactyla	YNU_ManPten_2.0	281.6x	GCA_014570555.1	AllPaths v. April-2015	Illumina HiSeq
Macropus eugenii	Meug_1.1	2x	GCA_000004035.1	—	ABI 3730
Choloepus hoffmanni	C_hoffmanni-2.0.1	65x	GCA_000164785.2	MaSuRCA v. May 2014	Illumina
Ceratotherium simum	CerSimSim1.0	91x	GCA_000283155.1	ALLPATHS v. R41370	Illumina HiSeq
Trichechus manatus	TriManLat1.0	150x	GCA_000243295.1	AllPaths v. R38542	Illumina HiSeq
Dasypus novemcinctus	NGS12		GCA_000208655.2	Celera Assembler v. 6.0	Sanger
Pongo pygmaeus	NGS12	30x	GCA_900086635.1	—	—
Balaenoptera acutorostrata	BalAcu1.0	92x	GCA_000493695.1	SOAPdenovo v. 16-Mar-2012	Illumina HiSeq 2000
Orycteropus afer afer	OryAfe1.0	44x	GCA_000298275.1	allpaths v. R40776 LITTLE_HELPS_BIG=False	Illumina Hi-Seq
NOTE: These information are from NCBI Genome (https://www.ncbi.nlm.nih.gov/genome/?term=), the bowhead whale infromation is from The Bowhead Whale Genome Resource (http://bowhead-whale.org/)

## Sheet: References
Duan, X., Z. Liu, Y. Gan, X. Dan, L. Qiang, Y. Li, J. Yang, G. Shan and M. Dong (2016). "Mutations in COL1A1 Gene Change Dentin Nanostructure." Anatomical Record 299(4): 511.
Fouillen, A., J. D. S. Neves, C. Mary, J. D. Castonguay, P. Moffatt, C. Baron and A. Nanci (2017). "Interactions of AMTN, ODAM and SCPPPQ1 proteins of a specialized basal lamina that attaches epithelial cells to tooth mineral." Scientific Reports 7.
Fukumoto, S., T. Kiba, B. Hall, N. Iehara, T. Nakamura, G. Longenecker, P. H. Krebsbach, A. Nanci, A. B. Kulkarni and Y. Yamada (2004). "Ameloblastin is a cell adhesion molecule required for maintaining the differentiation state of ameloblasts." Journal of Cell Biology 167(5): 973-983.
Fukumoto, S., A. Yamada, T. Iwamoto and T. Nakamura (2009). "Dental epithelium proliferation and differentiation regulated by ameloblastin." Interface Oral Health Science: 33-38.
Ganss, B., R. H. Kim and J. Sodek (1999). "Bone sialoprotein." Critical Reviews in Oral Biology & Medicine An Official Publication of the American Association of Oral Biologists 10(1): 79-98.
Gasse, B., J. Silvent and J. Y. Sire (2012). "Evolutionary analysis suggests that AMTN is enamel-specific and a candidate for AI." Journal of Dental Research 91(11): 1085-1089.
Gibson, C. W., Z. A. Yuan, B. Hall, G. Longenecker, E. Chen, T. Thyagarajan, T. Sreenath, J. T. Wright, S. Decker and R. Piddington (2001). "Amelogenin-deficient Mice Display an Amelogenesis Imperfecta Phenotype." Journal of Biological Chemistry 276(34): 31871-31875.
Girondot, M. and J. Y. Sire (1998). "Evolution of the amelogenin gene in toothed and toothless vertebrates." European Journal of Oral Sciences 106 Suppl 1(S1): 501.
Goldberg, M., A. B. Kulkarni, M. Young and A. Boskey (2011). "Dentin: structure, composition and mineralization." Frontiers in Bioscience 3(2): 711-735.
Hart, P. S., T. C. Hart, M. D. Michalec, O. H. Ryu, D. Simmons, S. Hong and J. T. Wright (2004). "Mutation in kallikrein 4 causes autosomal recessive hypomaturation amelogenesis imperfecta." Journal of Medical Genetics 41(41): 545-549.
Hu, J. C., Y. H. Chun, H. T. Al and J. P. Simmer (2007). "Enamel formation and amelogenesis imperfecta." Cells Tissues Organs 186(186): 78-85.
Hu, J. C. and Y. Yamakoshi (2003). "Enamelin and autosomal-dominant amelogenesis imperfecta." Critical Reviews in Oral Biology & Medicine An Official Publication of the American Association of Oral Biologists 14(6): 387-398.
Iwasaki, K., E. Bajenova, E. Somogyi-Ganss, M. Miller, V. Nguyen, H. Nourkeyhani, Y. Gao, M. Wendel and B. Ganss (2005). "Amelotin--a Novel Secreted, Ameloblast-specific Protein." Journal of Dental Research 84(12): 1127-1132.
Kawasaki, K. (2013). "Odontogenic ameloblast-associated protein (ODAM) and amelotin: Major players in hypermineralization of enamel and enameloid." Journal of Oral Biosciences 55(2): 85-90.
Kawasaki, K., A. V. Buchanan and K. M. Weiss (2007). "Gene duplication and the evolution of vertebrate skeletal mineralization." Cells Tissues Organs 186(1): 7.
Kawasaki, K., J. C. Hu and J. P. Simmer (2014). "Evolution of Klk4 and enamel maturation in eutherians." Biological Chemistry 395(9): 1003.
Kawasaki, K. and K. M. Weiss (2008). "SCPP gene evolution and the dental mineralization continuum." Journal of Dental Research 87(6): 520.
Kim, J. W., J. P. Simmer, T. C. Hart, P. S. Hart, M. D. Ramaswami, J. D. Bartlett and J. C. Hu (2005). "MMP-20 mutation in autosomal recessive pigmented hypomaturation amelogenesis imperfecta." Journal of Medical Genetics 42(3): 271-275.
Lu, Y., P. Papagerakis, Y. Yamakoshi, J. C. Hu, J. D. Bartlett and J. P. Simmer (2008). "Functions of KLK4 and MMP-20 in dental enamel formation." Biological Chemistry 389(6): 695-700.
Moffatt, P., C. E. Smith, R. Starnaud and A. Nanci (2008). "Characterization of Apin, a secreted protein highly expressed in tooth-associated epithelia." Journal of Cellular Biochemistry 103(3): 941–956.
Nash, L. T. and C. S. Harcourt (1986). "Social organization of Galagos in Kenyan coastal forests: II. Galago garnettii." American Journal of Primatology 10(4): 357-369.
Nowak and M. Ronald (1999). Walker's Mammals of the world (6th edition), Johns Hopkins University Press.
Pallos, D., P. S. Hart, J. R. Cortelli, S. Vian, J. T. Wright, J. Korkko, D. Brunoni and T. C. Hart (2001). "Novel COL1A1 mutation (G559C) [correction of G599C] associated with mild osteogenesis imperfecta and dentinogenesis imperfecta." Archives of Oral Biology 46(5): 459.
Qin, C., J. C. Brunn, J. Jones, A. George, A. Ramachandran, J. P. Gorski and W. T. Butler (2001). "A comparative study of sialic acid-rich proteins in rat bone and dentin." European Journal of Oral Sciences 109(2): 133–141.
Toyosawa, S., S. Sato, R. Kagawa, T. Komori and K. Ikebe (2012). "Role of SIBLINGs on matrix mineralization: Focus on dentin matrix protein 1 (DMP1)." Journal of Oral Biosciences 54(1): 30-36.
Walker, E. (1975). Mammals of the World (3rd Edition), Baltimore & London: Johns Hopkins University Press.
Yamakoshi, Y. (2008). "Dentin Sialophosphoprotein (DSPP) and Dentin." Journal of Oral Biosciences 50(1): 33-44.
Yamakoshi, Y. (2009). "Dentinogenesis and Dentin Sialophosphoprotein (DSPP)." Journal of Oral Biosciences 51(3): 134.
